# Supplementary material for: The Epigenetic Machinery and Energy Expenditure: A Network to Be Revealed
Source: Genes (Basel). 2025 Jan 19;16(1):104. doi: 10.3390/genes16010104 (PMC11764581; doi:10.3390/genes16010104)
Supplement: Supplementary file 1 [file genes-16-00104-s001.zip]

Archive with 1 entries (1 files):
- genes-3365858-supplementary.pdf
